# Supplementary material for: Use of Patient-Generated Health Data From Consumer-Grade Devices by Health Care Professionals in the Clinic: Systematic Review
Source: J Med Internet Res. 2024 May 31;26:e49320. doi: 10.2196/49320 (PMC11179023; doi:10.2196/49320)
Supplement: Multimedia Appendix 2 [file jmir_v26i1e49320_app2.xlsx]

## Sheet: Seaches
Source	Search Query	Date	Results	Duplicates
ACM Digital Library	"Patient-generated health data" OR "patient health data" OR "patients health data" OR "patient-generated data" OR "person-generated data" OR "person-generated health data" OR "patient-reported data" OR "patient self-reported data" OR "patients self-reported data" OR "patient-generated clinical data" OR "patient-generated medical data" OR "self-reported patient data" OR "self-generated patient dat…	2022-05-12	254	55
Scopus	"Patient-generated health data" OR "patient health data" OR "patients health data" OR "patient-generated data" OR "person-generated data" OR "person-generated health data" OR "patient-reported data" OR "patient self-reported data" OR "patients self-reported data" OR "patient-generated clinical data" OR "patient-generated medical data" OR "self-reported patient data" OR "self-generated patient dat…	2022-05-11	1265	287
PubMed	"Patient-generated health data" OR "patient health data" OR "patients health data" OR "patient-generated data" OR "person-generated data" OR "person-generated health data" OR "patient-reported data" OR "patient self-reported data" OR "patients self-reported data" OR "patient-generated clinical data" OR "self-reported patient data" OR "personal health data" OR "patient collected data" OR "self-col…	2022-05-11	88	29
IEEE Explore	"Patient-generated health data" OR "patient health data" OR "patients health data" OR "patient-generated data" OR "person-generated data" OR "person-generated health data" OR "patient-reported data" OR "patient self-reported data" OR "patients self-reported data" OR "patient-generated clinical data" OR "patient-generated medical data" OR "self-reported patient data" OR "self-generated patient dat…	2022-05-11	87	3
Source	Systematic Reviews	Date	Results
	Hand searches in related SLR	6.6.2022 - 7.6.2022	2
TOTAL			1696	374
