# Supplementary material for: Use of Patient-Generated Health Data From Consumer-Grade Devices by Health Care Professionals in the Clinic: Systematic Review
Source: J Med Internet Res. 2024 May 31;26:e49320. doi: 10.2196/49320 (PMC11179023; doi:10.2196/49320)
Supplement: Multimedia Appendix 4 [file jmir_v26i1e49320_app4.xlsx]

## Sheet: Appendix
ID	Title	Authors	Year	Countries	Objectives	Study Design	Data Collection method	Medical profiles	Sample	Health conditions treated	Mobile technology	Type of PGHD collected	Data visualization channel	Motivation for PGHD use
1	Patient-generated health data management and quality challenges in remote patient monitoring	Abdolkhani, R. et al.	2019	USA, Australia, UK	To identify what data quality aspects need more consideration at each stage of data management, that is, when PGHD flows from a patient to their healthcare provider.	Qualitative study	Interviews	Physicians, Nurses, Allied health practitioners	9	Diabetes, cardiac arrhythmia, sleep disorder	Wearable devices	sensor data automatically collected, manual entry of meal and activity data, glucose	Dashboard from solution provider	To detect behavioural patterns
2	Secondary care provider attitudes towards patient generated health data from smartwatches	Alpert, J. et al.	2020	USA	To understand providers’ perceptions towards PGHD from smartwatches adoption and its integration with electronic medical records	Qualitative study	Interviews	Physicians, Nurses, Geriatry, Physiotherapists, Ansthesiology, Orthopedic surgery	12	Not specified	Smartwatches	pain, falls, mobility, physical activity, hydration, medication adherence, fatigue, driving, cognition testing, mood	Not specified	1.It enabled access to information about patients that was traditionally unattainable. 2.Does not exclude patients with low literacy. 3.Patient takes ownership of generating and capturing data. 4.Reduces workload due to the ability to monitor patients' behaviours which support decision-making opportunities to collaborate with patients. 5. Enforces healthy behaviours. 6.To improve patient-provider…
3	Use of patient-generated health data across health care settings: implications for health systems	Austin, E. et al.	2020	USA	To explore experiences with PGHD in clinical care, through stakeholders across diverse clinical settings to understand the context of PGHD use (eg, prevention and wellness, condition or symptom-specific management, etc.), types of technology used for data collection (eg, wearable devices), measures collected (eg, sleep, move-ment), data analytics used, and experiences related to the integration o…	Qualitative study	Surveys	Physicians, researchers, developers, systems engineers, digital health commercialization experts	31	behavioral health conditions (eg, mood, depression, substance use), metabolic conditions (eg, blood pressure, diabetes), musculoskeletal or progressive functional conditions (eg, multiple sclerosis, osteoarthritis, cerebral palsy), cognitive conditions, pain,gastrointestinal conditions, and perioperative care.	Wearable devices, smartphones, medical grade wearable devices	Physical activity, mood-related symptoms, sleep, medication use, pain, blood pressure, location data, accelerometer data, paralinguistic, food diaries or logs, weight, blood sugar, substance use, photo of wounds or stretches, texting/device/technology use, headache, temperature, cognitive symptoms, photo of drug metabolite test strips, heart rate, fatigue	EHR Integration, Dashboard from provider	1.To get data that are not easily captured through traditional care delivery workflows. 2.To provide additional data to support clinical decision-making 3.PGHD can support a more patient-centered approach to assessments of symptom burden, but also because PGHD could enhance understanding of patient experience beyond traditional disease markers and contribute to clinical decision-making processes …
4	Changing categorical work in healthcare: the use of patient-generated health data in cancer rehabilitation	Cerna, K. et al.	2020	Sweden	How does the use of PGHD change the categorical work of patients and nurses How should collaboration systems be designed to support nurses and patients use of patient-generated health data	Ethnographic study	Ethnographic study	Nurses	3	pelvic cancer	Smartphones	Defecation and urination frequencies, medication intake, abdominal pain, stool and urinary leakage.	Dashboard from solution provider	To improve the limited access to the clinic.
5	More than Telemonitoring: Health Provider Use and Nonuse of Life-Log Data in Irritable Bowel Syndrome and Weight Management	Chung, CF. et al	2015	USA	To develop an in-depth understanding of health providers' facilitators and barriers to successfully integrating life-log data into their practices and creating better experiences.	Qualitative study	Interviews	Physicians, Nurses, Gastroenterologists, Dietitian and Behavioural Psychologist	21	Irritable bowel Syndrome and Obesity	Smartphones and physical activity trackers	sleep logs, stress logs, mood diaries, symptoms and performance diaries, physical activity, and food journals.	Patient device, Dashboard from solution provider, Patients verbally summarize the logs .	For diagnosis support
6	Integrating Patient-Generated Health Data Into Clinical CareSettings or Clinical Decision-Making:Lessons Learned FromProject HealthDesign	Cohen, J. et al	2016	USA	To examine the experiences of healthcare professionals who use PGHD in outpatient clinics	Descriptive study	Case Study	Physicians, Nurses, Health coaches	12	Adult asthma, elders at risk of cognitive decline, overweight young adults, Crohn disease, caregivers of premature infants	Smartphones and other non-wearable devices	Medication usage, environmental factors, peak flow measurements, assessed task completion as proxy for cognitive decline, food intake, mood, physical activity, weight, symptoms relevant to particular illness, elimination patterns	Emailed by patient, Dashboard from solution provider	(1) deeper insight into a patient’s condition; (2) more accurate patient information, particularly when of clinical relevance; and (3) insight into a patient’s health between clinic visits, enabling revision of care plans for improved health goal achievement, while avoiding unnecessary clinic visits
7	Using Data to Approach the Unknown: Patients’ and Healthcare Providers’Data Practices in Fertility Challenges	Costa Figueiredo, M. et al.	2020	USA	To study the use of PGHD and its related data practices in the context of fertility.	Qualitative study	Interviews	Infertility Specialists, Endochinologists	5	Infertility	Smartphones	Menstrual history, ovulayion patterns	Patient device	To identify ovulation patterns. If patients already have tracked data that indicate ovulation, it may save them months, since these data can help providers in identifying ovulation patterns.
8	“Oh, I didn’t do a good job”: How objective data affects physiotherapist–patient conversations for arthritis patients	Gupta, A. et al.	2020	Canada	The goal of the study was to evaluate the feasibility of the application FitViz, and understand the experiences of the patients and their physiotherapists to support consultations with the use of objective physical activity data collected through a FitBit tracker.	Mixed-Methods Study	Workshops, Interviews, Literature review	Physiotherapists	7	Arthritis	Fitness tracking devices (Fitbit)	physical activity data, bouts, non-sedentary hours, activity duration (min/max), activity intensity (min/max), interval between bouts, non-sedentary break time over an hour, non-sedentary hours in a day, continuous activity goal for bout	Dashboard from solution provider	1.To increase awareness about the patient’s physical activity patterns. This increased awareness is important for goal-setting and forming strategies to meet the goals. 2.Helps to provide consultations that are data-centred.
9	Health Care Provider Perceptions of Consumer-Grade Devices and Apps for Tracking Health: A Pilot Study	Holtz, B. et al.	2019	USA	To determine primary care physicians and advanced practice registered nurses perceptions of consumer-grade sensor devices and Web- or mobile phone-based apps that allow patients to track physical activity,diet, and sleep	Cross-sectional study	Surveys	Physicians, Nurses	189	Not specified	Smartphones, wearable devices, web-based apps	Physical activity, Diet, Sleep, Vital signs, goal setting, blood pressure, blood glucose, heart rate, weight, sleep, mood	Not specified	Helps HCP manage patients visits.
10	Clinicians and Older Adults’Perceptions of the Utility of Patient-Generated Health Data in Caring for Older Adults: Exploratory Mixed Methods Study	Kim, B. et al.	2021	Canada	To explore the similarities and differences in the perceptions of older adults and clinicians with regard to how various types of PGHD can be used to care for older adults	Mixed-Methods Study	Focus groups, questionnaire	Physicians, Nurses, Physiotherapists	4	Care of older adults	Smartphones, wearable devices	Dietary intake and calories, weight changes, step counts, physical activity, exercise intensity, sleep quality, heart rate.	Not specified	HCP recognized the issue of the accuracy of PGHD from health apps and wearable devices and understood that they might not be perfect. Despite the inaccuracies, the perceived clinical value outweighed the alternative of having no data.
11	My Doctor is Keeping an Eye on Me!”: Exploring the Clinical Applicability of a Mobile Food Logger	Kim, Y. et al.	2016	South Korea	To understand food-journaling practices and explore the applicability of lifestyle data in the clinical context.	Field Study	Field study, Interviews, Observation	Physicians, Internal Medicine, Otorhinolaryngology, family medicine, obstetrics & gynecology, and rehabilitation medicine	7	Lifestyle diseases (Diabetes, Hypertension, heart disease, Hyperlipidemia, Obesity, Sleep apnea, Chronic rhinosinusitis, myoma uteri) and cancer	Smartphones, wearable devices	food intake (time, frequency, menu and portion size), lifestyle data, sleep data, activity data	EHR integration, Dashboard from provider	Positive patient impact
12	Provider Perspectives on Integrating Sensor-Captured Patient-Generated Data in Mental Health Care	NG, A. et al.	2019	USA	To better understand the use of sensor-captured patient-generated data(sPGD) in mental health, we interviewed care providers in an intensive treatment program(ITP)for veterans with post-traumatic stress disorder	Qualitative study	Interviews	Nurses, Nutritionist, group therapist and individual therapist and yoga instructor	17	Post-traumatic stress disorder	Fitness tracking devices (Fitbit)	Heart rate, sleep, physical activity, consumption (food, drink), height, and weight	Patient device, Excel sheets	HCP were using PGHD in care when the discussion was initiated by the patient. Data was viewed to have the potential to guide more productive discussions during treatment.
13	The Issue with that sort of Data...’: Clinicians’ Accountability Concerns Around COPD Self-Monitoring Tools	Tendedez, H. et al.	2019	England	To capture clinicians experiences in supporting the patient's use of smartphone app for monitoring of COPD symptoms and receiving weekly reports of their patients' symptom data.	Qualitative study	Focus groups, Interviews	Physycians, Nurses, Physiotherapists, Assistant practicioners	4	Chronic Obstructive Pulmonary Disease	Smartphone	Medication consumption, increase in cough, sputum production, and changes in color, breathlessness, "type of day (for patient)"	Digitally sent to HCP (not method described)	New way to support and educate COPD patients to better understand and self-manage their symptoms.
14	Common barriers to the use of patient-generated data across clinical settings	West, P. et al	2018	UK	To identify how these barriers manifest across different clinical settings so that they may be addressed and overcome, in turn enabling patient-generated data in the service of personalised and data-driven healthcare.	Qualitative study	Literature review, Interviews	Cardiologist, Mental health specialist, Emergency doctor Junior surgeon, General practitioner, Heart failure nurse, Oncology nurse Audiologist	13	Not specified	Smartphones, wearable devices	Everyday life experiences, weight, blood pressure, step-count, and heart rate	Patient device	Increases collaboration between doctor and patient in managing care. This has the twin benefits of reducing patient dependence on the clinician, thereby empowering the patient to improve their health and wellbeing. When working with patients with long-term conditions, such as diabetes, participants tended to propose using patient-generated data as a basis for treatment planning and interventions.
15	Clinician Perspectives and Design Implications in Using Patient-Generated Health Data to Improve Mental Health Practices: Mixed Methods Study	Wu, D. et all	2020	USA	To understand clinicians’ perspectives on PGHD and current mental health apps. --- To answer the following research questions: (1) What is the current workflow of mental health practice and how are PGHD integrated into this workflow (2) what are clinicians’ perspectives on PGHD and how do they choose mobile apps for their patients (3) and what are the features of current mobile apps in terms of i…	Qualitative study	Interviews	psychiatrists and clinical psychologists	12	Mental Health	Smartphones, wearable devices	sleep quality or mood status	Dashboard from solution provider	Homework is a common term used by clinicians to discuss patients’ efforts to improve their mental health status between clinic visits. PGHD can assist patients in their homework, demonstrate their achievement, and provide information to clinicians to make evidence-based decisions on the treatment plan and assess treatment progress.
16	Sharing Patient-Generated Data in Clinical Practices: An interview Study	Zhu. H. et al.	2016	USA	To understand how patients and clinicians currently share patient-generated data in clinical care practice.// We particularly examined the differences between tracking initiated by clinicians versus patients. // We are particularly interested in how information visualization can be designed to aid efficient data sharing. // motivations for clinicians to adopt PGD; methods and means to share PGD; …	Qualitative study	Interviews	Physicians, Physiotherapists, Internist, Primary care Psychologist, Pediatric nephrologist	9	Not specified	Smartphones	Exercise, treatment changes, food and alcohol consumption, lifestyle, symptoms, period data, weight, sleep patterns and test results.	Patient devices, Emailed by patient	1.for engagement purposes. 2. for the purpose of accurately assessing a patient’s issue. 3. Tracking was most often initiated by clinicians in cases with chronic diseases (e.g., diabetes, hypertension) or persistent symptoms. 4. Clinicians initiated a tracking regimen after certain medical procedures or during rehabilitation
